# Supplementary material for: Introduction of Mature Mast Cells into Bone Marrow Alters Bone Metabolism in Growing Mice
Source: Int J Mol Sci. 2025 Dec 11;26(24):11952. doi: 10.3390/ijms262411952 (PMC12733091; doi:10.3390/ijms262411952)
Supplement: Supplementary file 1 [file ijms-26-11952-s001.zip]

Archive with 1 entries (1 files):
- ijms-3989200-supplementary.pdf
